# Supplementary material for: Dimensionality reduction reveals fine-scale structure in the Japanese population with consequences for polygenic risk prediction
Source: Nat Commun. 2020 Mar 26;11:1569. doi: 10.1038/s41467-020-15194-z (PMC7099015; doi:10.1038/s41467-020-15194-z)
Supplement: Supplementary file 2 — Supplementary Data 1 [file 41467_2020_15194_MOESM2_ESM.xlsx]

## Sheet: S. Data 1
Study specific exclusion criteria and covariates used for the quantitative trait analysis.
Trait	Data source / derivation	Drug-use correction	Phenotype standarization	Covariates for normalization	Exclusion criteria
Common for all traits			Rank-based normalization.	Sex, age, age^2, 47 disease status, and Principal component 1-20	Subjects aged < 18, or whose measured value were outside three times of interquartile range (IQR) of upper/lower quartile.
Height	Retrieved from medical records.	-	-	-	-
Body weight (BW)	Retrieved from medical records.	-		-	-
Body mass index (BMI)	Retrieved from medical records.	-		-	-
Systolic blood pressure (sBP)	Retrieved from medical records.	For subjects taking anti-hypertensive medications, we added 15 mmHg to sBP and 10 mmHg to dBP. We used adjusted values to derive MAP and PP.		Smoking status (ever or never)	-
Diastolic blood pressure (dBP)	Retrieved from medical records.				-
Mean arterial blood pressure (MAP)	Derived as dBP + (sBP − dBP) / 3.				-
Pulse pressure (PP)	Derived as sBP − dBP.				-
Total protein	Retrieved from medical records.	-		-	Individuals with hepatitis B or C, cirrhosis, hepatocellular carcinoma, rheumatoid artisis, nephrotic syndrome, or hematologic malignancy.
Albumin	Retrieved from medical records.	-		-
Uric acid	Retrieved from medical records.	-		On urate-lowering agent or not	Individuals with renal insufficiency*.
Sodium	Retrieved from medical records.	-		-
Potassium	Retrieved from medical records.	-		-
Chloride	Retrieved from medical records.	-		-
Calcium	Retrieved from medical records.	-		Albumin
Total cholesterol (TC)	Retrieved from medical records.	For subjects taking a statin, TC was divided by 0.8.		-	-
Triglyceride (TG)	Retrieved from medical records.	-		-	-
HDL cholesterol (HDL-C)	Retrieved from medical records.	-		-	-
LDL cholesterol (LDL-C)	Retrieved from medical records or derived from the Friedewald formula as TC − HDL-C − (TG / 5) when LDL-C is not available and TG < 400 mg dL-1.	For subjects taking a statin, we applied the following correction: i) Measuread LDL-C was adjusted as LDL-C / 0.7; ii) Derived LDL-C from the Friedewald was re-derived as (TC / 0.8) − HDL-C − (TG / 5).		-	-
Blood sugar	Retrieved from medical records.	-		-	Individuals with renal insufficiency* or diabetes.
HbA1c	Retrieved from medical records.	-		-
Prothrombin time	Retrieved from medical records.	-		-	Individuals under anticoagulant therapy or with cirrhosis.
C-reactive protein	Retrieved from medical records.	-		-	Individuals with rheumatoid artisis.
AST	Retrieved from medical records.	-		Drinking status	Individuals with hepatitis B or C, cirrhosis, hepatocellular carcinoma.
ALT	Retrieved from medical records.	-
Total Bilirubin	Retrieved from medical records.	-
LDH	Retrieved from medical records.	-
Alkaline phosphatase	Retrieved from medical records.	-
γ-GTP	Retrieved from medical records.	-
Creatine kinase	Retrieved from medical records.	-		-	-
Blood urea nitrogen	Retrieved from medical records.	-		-	Individuals with renal insufficiency*.
Creatinine	Retrieved from medical records.	-		-
eGFR	Derived from the Japanese coefficient-modified CKD Epidemiology Collaboration (CKD-EPI) equation (Horio, M. et al. Am. J. Kidney Dis. 2010).	-		-
Red blood cell (RBC)	Retrieved from medical records.	-		-	Individuals with renal insufficiency*, hematologic malignancy, cirrhosis, or under erythopoietin therapy
Hb	Retrieved from medical records.	-
Ht	Retrieved from medical records.	-
MCV	Retrieved from medical records.	-
MCH	Retrieved from medical records.	-
MCHC	Retrieved from medical records.	-
White blood cell (WBC)	Retrieved from medical records.	-
Neutrophil	Derived as WBC × Neutrophil (%).	-
Eosinophil	Derived as WBC × Eosinophil (%).	-
Basophil	Derived as WBC × Basophil (%).	-
Monocyte	Derived as WBC × Monocyte (%).	-
Lymphocyte	Derived as WBC × Lymphocyte (%).	-
Platelet (PLT)	Retrieved from medical records.	-
* Individuals with renal insufficiency are defined as eGFR < 15 mL min-1 1.73 m-2 or on hemodialysis.
